# Supplementary material for: AIE+ESIPT Active Hydroxybenzothiazole for Intracellular Detection of Cu2+: Anticancer and Anticounterfeiting Applications
Source: Molecules. 2022 Nov 8;27(22):7678. doi: 10.3390/molecules27227678 (PMC9699452; doi:10.3390/molecules27227678)
Supplement: Supplementary file 1 [file molecules-27-07678-s001.zip]

Archive with 1 entries (1 files):
- molecules-1972934-supplementary.pdf
